# Supplementary material for: Whole-Brain Evaluation of Cortical Microconnectomes
Source: eNeuro. 2023 Oct 25;10(10):ENEURO.0094-23.2023. doi: 10.1523/ENEURO.0094-23.2023 (PMC10616907; doi:10.1523/ENEURO.0094-23.2023)
Supplement: Extended Data Table 3-1 — Table summarizing the data of layer thickness presented in the Figure 3. Download Table 3-1, XLS file. [file enu-eN-TCFN-0094-23-s03.xls]

## Sheet: Sheet1
Width [mm]	LO	LOV	LV	LFV	LF	LFD	LD	LOD	ROD	RD	RFD	RF	RFV	RV	ROV	RO
Layer2	31.17	23.5	28.46	56.27	58.73	37.23	40.97	14.98	16.99	36.74	52.06	48.1	33.68	12.62	29.13	29.88
Layer3	74.41	60.01	68.18	105.41	137.27	105.61	75.76	77.51	52.66	68.14	94.29	132.7	61.45	36.24	56.78	72.86
Layer4	74.92	105.26	57.56	81.67	121.44	117.54	74.34	106.9	82.41	58.77	83.05	136.79	39.28	36.41	59.92	65.5
Layer5	120.96	178.65	100.28	150.62	143.3	134.1	146.1	119.8	145.29	86.79	140.17	203.47	74.71	64.55	145.32	96.18
Layer6	145.08	169.09	201.45	263.74	257.38	243.18	200.77	238.1	163.58	167.9	213.76	162.26	207.08	116.04	209.46	218.52
