# Supplementary material for: Whole-Brain Evaluation of Cortical Microconnectomes
Source: eNeuro. 2023 Oct 25;10(10):ENEURO.0094-23.2023. doi: 10.1523/ENEURO.0094-23.2023 (PMC10616907; doi:10.1523/ENEURO.0094-23.2023)
Supplement: Extended Data Table 4-1 — Table summarizing the data of neuron density presented in the Figure 4. Download Table 4-1, XLS file. [file enu-eN-TCFN-0094-23-s02.xls]

## Sheet: Sheet1
Neuron density [/m2]	LO	LOV	LV	LFV	LF	LFD	LD	LOD	ROD	RD	RFD	RF	RFV	RV	ROV	RO
Layer2 (excicatory)	234.22	47.6117	183.961	189.371	52.3907	183.041	251.353	252.242	101.361	248.457	198.412	188.407	248.694	293.507	168.863	382.643
Layer3 (excicatory)	207.78	126.269	175.869	202.659	161.157	229.348	271.424	222.478	178.513	191.987	167.448	230.023	323.155	280.684	251.778	299.979
Layer4 (excicatory)	188.745	217.106	219.851	329.421	145.372	349.994	324.162	175.304	420.899	448.784	264.585	378.187	484.667	295.324	284.227	242.578
Layer5 (excicatory)	246.532	221.776	234.944	296.152	224.271	365.786	304.325	325.265	372.489	226.066	299.749	547.144	460.36	172.836	245.936	260.271
Layer6 (excicatory)	104.297	118.346	136.421	292.939	212.77	224.496	212.752	74.9599	235.911	242.918	142.912	766.003	315.114	42.313	30.9872	201.211
Layer2 (inhibitory)	66.0436	9.52235	19.9033	11.5478	0	35.1512	57.6764	119.483	62.8132	18.227	40.7073	21.3686	44.646	0	6.83757	51.555
Layer3 (inhibitory)	51.7308	18.8818	27.5161	22.8005	3.90155	37.8828	3.00632	30.5223	44.5963	40.2918	22.604	56.2034	37.908	5.53031	18.2149	53.4409
Layer4 (inhibitory)	24.8213	35.7256	37.3586	27.6092	14.5513	34.7475	27.6286	14.8316	102.242	60.0761	18.0236	74.4802	45.5687	31.6208	34.1034	46.717
Layer5 (inhibitory)	47.6728	53.4862	33.0268	48.6342	14.1106	31.9502	23.2879	62.5093	72.6193	50.4095	47.9438	96.5258	39.9008	3.54817	29.4458	84.0074
Layer6 (inhibitory)	11.8458	30.1244	19.4638	37.5345	7.43346	24.4094	16.6946	4.90882	41.324	25.8758	23.7281	117.356	35.8074	6.04472	1.9367	41.1926
