# Supplementary material for: Whole-Brain Evaluation of Cortical Microconnectomes
Source: eNeuro. 2023 Oct 25;10(10):ENEURO.0094-23.2023. doi: 10.1523/ENEURO.0094-23.2023 (PMC10616907; doi:10.1523/ENEURO.0094-23.2023)
Supplement: Extended Data Table 4-2 — Table summarizing the data of neuron number used to plot the Figure 4. Download Table 4-2, XLS file. [file enu-eN-TCFN-0094-23-s01.xls]

## Sheet: Sheet1
Neuron numbers	LO	LOV	LV	LFV	LF	LFD	LD	LOD	ROD	RD	RFD	RF	RFV	RV	ROV	RO
Layer2 (excicatory)	12	3	9	16	6	14	14	10	3	14	18	15	14	6	11	18
Layer3 (excicatory)	28	13	20	31	41	40	34	29	13	21	26	48	34	18	26	35
Layer4 (excicatory)	28	38	22	43	30	69	41	31	37	42	37	76	32	21	28	28
Layer5 (excicatory)	57	72	41	69	41	83	82	59	76	30	68	168	49	23	69	40
Layer6 (excicatory)	28	28	47	122	113	90	79	32	63	69	48	117	116	14	8	67
Layer2 (inhibitory)	3	1	1	1	0	4	3	5	2	1	4	2	3	0	1	3
Layer3 (inhibitory)	7	2	3	4	1	7	1	4	4	4	4	12	4	1	2	6
Layer4 (inhibitory)	4	6	4	4	3	6	3	3	7	6	3	16	3	2	3	6
Layer5 (inhibitory)	11	16	5	12	3	8	6	10	15	7	11	29	5	1	7	13
Layer6 (inhibitory)	3	7	7	16	4	10	6	2	11	6	10	18	13	2	1	14
